# Supplementary material for: Requirements for E1A dependent transcription in the yeast Saccharomyces cerevisiae
Source: BMC Mol Biol. 2009 Apr 17;10:32. doi: 10.1186/1471-2199-10-32 (PMC2674444; doi:10.1186/1471-2199-10-32)
Supplement: Additional file 2 — Fold activation relative to wild-type in different yeast deletion strains isogenic to BY4741. The data provided show the relative fold activation of LexA-DBD-N-terminus and LexA-DBD-CR3 in additional yeast disruption strains. [file 1471-2199-10-32-S2.xls]

## Sheet: Sheet1
Strain	Complex	Activation N-terminus	Standard Deviation	Activation CR3	Standard Deviation
msi1	CSC	0.802248	0.0272273	0.870012	0.0350768
sir1	CSC	0.542631	0.00993165	0.667841	0.0170818
sir2	CSC	1.05207	0.0172732	1.60991	0.0455704
sir3	CSC	1.02658	0.0282124	0.57297	0.0306595
sir4	CSC	1.01603	0.0634402	0.828684	0.0337485
hmt1	Arginine Methyltransferase	0.562232	0.03918	0.525411	0.070043
rmt2	Arginine Methyltransferase	1.40272	0.0466316	1.17723	0.0691624
ies1	INO80	0.720745	0.0527798	0.542571	0.0605765
arp8	INO80	0.791062	0.0324509	0.863359	0.0699215
nhp10	INO80	1.02389	0.073694	0.877784	0.0527367
ies3	INO80	1.71613	0.045296	0.450889	0.021958
yng1	NuA3	2.02189	0.10474	0.796704	0.0510798
eaf1	NuA4	0.994784	0.0500243	0.813235	0.00577675
yng2	NuA4	0.795716	0.0216333	1.41853	0.0858139
ldb7	RSC	0.833118	0.0609752	0.82024	0.0191611
npl6	RSC	0.903726	0.07152	0.641393	0.00256282
rsc2	RSC	1.19356	0.0696599	0.159476	0.0373012
rttt102	RSC	1.22211	0.0618689	1.03335	0.0440516
sas2	SAS	1.21819	0.0579477	0.854117	0.0409409
sas4	SAS	1.20629	0.00107404	1.32437	0.0398521
sas5	SAS	1.087	0.0776364	0.991767	0.0307746
swc3	SWR1	0.911806	0.0281221	0.62827	0.0732056
swc5	SWR1	0.938897	0.0382664	0.870503	0.0123633
swr1	SWR1	0.924206	0.0531196	1.26661	0.0608046
vps72	SWR1	1.19459	0.026844	1.25925	0.00673606
swc7	SWR1	0.850459	0.0456055	1.30134	0.0247296
arp6	SWR1	0.826116	0.0368051	1.01203	0.0575368
yaf9	SWR1	0.406378	0.00922678	0.539151	0.0407709
vps71	SWR1	0.732747	0.0677883	0.709768	0.0677411
leo1	PAF1	1.3407	0.0323421	2.43342	0.0289067
cdc73	PAF1	0.983356	0.125473	2.61387	0.0172362
rtf1	PAF1	1.78794	0.124667	1.86068	0.0175387
paf1	PAF1	1.22004	0.0915838	1.71584	0.0824763
Additional File 2: Fold activation relative to wild-type in different
yeast deletion strains isogenic to BY4741.
