# Supplementary material for: Requirements for E1A dependent transcription in the yeast Saccharomyces cerevisiae
Source: BMC Mol Biol. 2009 Apr 17;10:32. doi: 10.1186/1471-2199-10-32 (PMC2674444; doi:10.1186/1471-2199-10-32)
Supplement: Additional file 4 — List of all yeast strains and their sources that were used in this study. This table lists all yeast strains and their sources that were used in this study. [file 1471-2199-10-32-S4.xls]

## Sheet: Sheet1
Standard Name	Systematic Name/Strain	Genotype	Source
BY4741	BY4741	MATa his3Δ1 leu2Δ0 met15Δ0 ura3Δ0	Open Biosystems
ada2	YDR448W	MATa his3Δ1 leu2Δ0 met15Δ0 ura3Δ0 ada2Δ0	Open Biosystems
ahc1	YOR023C	MATa his3Δ1 leu2Δ0 met15Δ0 ura3Δ0 ahc1Δ0	Open Biosystems
arp6	YLR085C	MATa his3Δ1 leu2Δ0 met15Δ0 ura3Δ0 arp6Δ0	Open Biosystems
arp8	YOR141C	MATa his3Δ1 leu2Δ0 met15Δ0 ura3Δ0 arp8Δ0	Open Biosystems
bre1	YDL074C	MATa his3Δ1 leu2Δ0 met15Δ0 ura3Δ0 bre1Δ0	Open Biosystems
bre2	YLR015W	MATa his3Δ1 leu2Δ0 met15Δ0 ura3Δ0 bre2Δ0	Open Biosystems
bur2	YLR226W	MATa his3Δ1 leu2Δ0 met15Δ0 ura3Δ0 bur2Δ0	Open Biosystems
cdc73	YLR418C	MATa his3Δ1 leu2Δ0 met15Δ0 ura3Δ0cdc73Δ0	Open Biosystems
cse2	YNR010W	MATa his3Δ1 leu2Δ0 met15Δ0 ura3Δ0 cse2Δ0	Open Biosystems
dot1	YDR440W	MATa his3Δ1 leu2Δ0 met15Δ0 ura3Δ0 dot1Δ0	Open Biosystems
eaf1	YDR359C	MATa his3Δ1 leu2Δ0 ura3Δ0 met15Δ0 eaf1Δ0	Open Biosystems
gal11	YOL051W	MATa his3Δ1 leu2Δ0 met15Δ0 ura3Δ0 gal11Δ0	Open Biosystems
gcn5	YGR252W	MATa his3Δ1 leu2Δ0 met15Δ0 ura3Δ0 gcn5Δ0	Open Biosystems
hfi1/ada1	YPL254W	MATa his3Δ1 leu2Δ0 met15Δ0 ura3Δ0 hfi1Δ0	Open Biosystems
hmt1	YBR034C	MATa his3Δ1 leu2Δ0 met15Δ0 ura3Δ0hmt1Δ0	Open Biosystems
ies1	YFL013C	MATa his3Δ1 leu2Δ0 met15Δ0 ura3Δ0 ies1Δ0	Open Biosystems
ies3	YLR052W	MATa his3Δ1 leu2Δ0 met15Δ0 ura3Δ0 ies3Δ0	Open Biosystems
ioc2	YLR095C	MATa his3Δ1 leu2Δ0 met15Δ0 ura3Δ0 ioc2Δ0	Open Biosystems
ioc3	YFR013W	MATa his3Δ1 leu2Δ0 met15Δ0 ura3Δ0 ioc3Δ0	Open Biosystems
ioc4	YMR044W	MATa his3Δ1 leu2Δ0 met15Δ0 ura3Δ0 ioc4Δ0	Open Biosystems
isw1	YBR245C	MATa his3Δ1 leu2Δ0 met15Δ0 ura3Δ0 isw1Δ0	Open Biosystems
ldb7	YBL006C	MATa his3Δ1 leu2Δ0 met15Δ0 ura3Δ0 ldb7Δ0	Open Biosystems
leo1	YOR123C	MATa his3Δ1 leu2Δ0 met15Δ0 ura3Δ0 leo1Δ0	Open Biosystems
med1	YPR070W	MATa his3Δ1 leu2Δ0 met15Δ0 ura3Δ0 med1Δ0	Open Biosystems
msi1	YBR195C	MATa his3Δ1 leu2Δ0 met15Δ0 ura3Δ0 msi1Δ0	Open Biosystems
ngg1/ada3	YDR176W	MATa his3Δ1 leu2Δ0 met15Δ0 ura3Δ0 ngg1Δ0	Open Biosystems
nhp10	YDL002C	MATa his3Δ1 leu2Δ0 met15Δ0 ura3Δ0 nhp10Δ0	Open Biosystems
npl6	YMR091C	MATa his3Δ1 leu2Δ0 met15Δ0 ura3Δ0 npl6Δ0	Open Biosystems
paf1	YBR279W	MATa his3Δ1 leu2Δ0 met15Δ0 ura3Δ0 paf1Δ0	Open Biosystems
pgd1	YGL025C	MATa his3Δ1 leu2Δ0 met15Δ0 ura3Δ0 pgd1Δ0	Open Biosystems
rad18	YCR066W	MATa his3Δ1 leu2Δ0 met15Δ0 ura3Δ0 rad18Δ0	Open Biosystems
rad6	YGL058W	MATa his3Δ1 leu2Δ0 met15Δ0 ura3Δ0 rad6Δ0	Open Biosystems
rmt2	YDR465C	MATa his3Δ1 leu2Δ0 met15Δ0 ura3Δ0 rmt2Δ0	Open Biosystems
rox3	YBL093C	MATa his3Δ1 leu2Δ0 met15Δ0 ura3Δ0 rox3Δ0	Open Biosystems
rsc2	YLR357W	MATa his3Δ1 leu2Δ0 met15Δ0 ura3Δ0 rsc2Δ0	Open Biosystems
rtf1	YGL244W	MATa his3Δ1 leu2Δ0 met15Δ0 ura3Δ0 rtf1Δ0	Open Biosystems
rtg2	YGL252C	MATa his3Δ1 leu2Δ0 met15Δ0 ura3Δ0 rtg2Δ0	Open Biosystems
rtt102	YGR275W	MATa his3Δ1 leu2Δ0 met15Δ0 ura3Δ0 rtt102Δ0	Open Biosystems
sas2	YMR127C	MATa his3Δ1 leu2Δ0 met15Δ0 ura3Δ0 sas2Δ0	Open Biosystems
sas4	YDR181C	MATa his3Δ1 leu2Δ0 met15Δ0 ura3Δ0 sas4Δ0	Open Biosystems
sas5	YOR213C	MATa his3Δ1 leu2Δ0 met15Δ0 ura3Δ0 sas5Δ0	Open Biosystems
sdc1	YDR469W	MATa his3Δ1 leu2Δ0 met15Δ0 ura3Δ0 sdc1Δ0	Open Biosystems
sgf11	YPL047W	MATa his3Δ1 leu2Δ0 met15Δ0 ura3Δ0 sgf11Δ0	Open Biosystems
sgf73	YGL066W	MATa his3Δ1 leu2Δ0 met15Δ0 ura3Δ0 sgf73Δ0	Open Biosystems
shg1	YBR258C	MATa his3Δ1 leu2Δ0 met15Δ0 ura3Δ0 shg1Δ0	Open Biosystems
sin4	YNL236W	MATa his3Δ1 leu2Δ0 met15Δ0 ura3Δ0 sin4Δ0	Open Biosystems
sir1	YKR101W	MATa his3Δ1 leu2Δ0 met15Δ0 ura3Δ0 sir1Δ0	Open Biosystems
sir2	YDL042C	MATa his3Δ1 leu2Δ0 met15Δ0 ura3Δ0 sir2Δ0	Open Biosystems
sir3	YLR442C	MATa his3Δ1 leu2Δ0 met15Δ0 ura3Δ0 sir3Δ0	Open Biosystems
sir4	YDR227W	MATa his3Δ1 leu2Δ0 met15Δ0 ura3Δ0 sir4Δ0	Open Biosystems
snf11	YDR073W	MATa his3Δ1 leu2Δ0 met15Δ0 ura3Δ0 snf11Δ0	Open Biosystems
snf2	YOR290C	MATa his3Δ1 leu2Δ0 met15Δ0 ura3Δ0 snf2Δ0	Open Biosystems
snf5	YBR289W	MATa his3Δ1 leu2Δ0 met15Δ0 ura3Δ0 snf5Δ0	Open Biosystems
snf6	YHL025W	MATa his3Δ1 leu2Δ0 met15Δ0 ura3Δ0 snf6Δ0	Open Biosystems
spp1	YPL138C	MATa his3Δ1 leu2Δ0 met15Δ0 ura3Δ0 spp1Δ0	Open Biosystems
spt20	YOL148C	MATa his3Δ1 leu2Δ0 met15Δ0 ura3Δ0 spt20Δ0	Open Biosystems
spt3	YDR392W	MATa his3Δ1 leu2Δ0 met15Δ0 ura3Δ0 spt3Δ0	Open Biosystems
spt4	YGR063C	MATa his3Δ1 leu2Δ0 met15Δ0 ura3Δ0 spt4Δ0	Open Biosystems
spt7	YBR081C	MATa his3Δ1 leu2Δ0 met15Δ0 ura3Δ0 spt7Δ0	Open Biosystems
spt8	YLR055C	MATa his3Δ1 leu2Δ0 met15Δ0 ura3Δ0 spt8Δ0	Open Biosystems
srb5	YGR104C	MATa his3Δ1 leu2Δ0 met15Δ0 ura3Δ0 srb5Δ0	Open Biosystems
swc3	YAL011W	MATa his3Δ1 leu2Δ0 met15Δ0 ura3Δ0 swc3Δ0	Open Biosystems
swc5	YBR231C	MATa his3Δ1 leu2Δ0 met15Δ0 ura3Δ0 swc5Δ0	Open Biosystems
swc7	YLR385C	MATa his3Δ1 leu2Δ0 met15Δ0 ura3Δ0 swc7Δ0	Open Biosystems
swd1	YAR003W	MATa his3Δ1 leu2Δ0 met15Δ0 ura3Δ0 swd1Δ0	Open Biosystems
swd3	YBR175W	MATa his3Δ1 leu2Δ0 met15Δ0 ura3Δ0 swd3Δ0	Open Biosystems
swi3	YJL176C	MATa his3Δ1 leu2Δ0 met15Δ0 ura3Δ0 swi3Δ0	Open Biosystems
swr1	YDR334W	MATa his3Δ1 leu2Δ0 met15Δ0 ura3Δ0 swr1Δ0	Open Biosystems
taf14	YPL129W	MATa his3Δ1 leu2Δ0 met15Δ0 ura3Δ0 taf14Δ0	Open Biosystems
ubc5	YDR059C	MATa his3Δ1 leu2Δ0 met15Δ0 ura3Δ0 ubc5Δ0	Open Biosystems
ubc8	YEL012W	MATa his3Δ1 leu2Δ0 met15Δ0 ura3Δ0 ubc8Δ0	Open Biosystems
ubp8	YMR223W	MATa his3Δ1 leu2Δ0 met15Δ0 ura3Δ0 ubp8Δ0	Open Biosystems
ubr2	YLR024C	MATa his3Δ1 leu2Δ0 met15Δ0 ura3Δ0 ubr2Δ0	Open Biosystems
vps71	YML041C	MATa his3Δ1 leu2Δ0 met15Δ0 ura3Δ0 vps71Δ0	Open Biosystems
vps72	YDR485C	MATa his3Δ1 leu2Δ0 met15Δ0 ura3Δ0 vps72Δ0	Open Biosystems
yaf9	YNL107W	MATa his3Δ1 leu2Δ0 met15Δ0 ura3Δ0 yaf9Δ0	Open Biosystems
htb1 K123R	YDR224C / CB1474	MATa his3Δ1 leu2Δ0 met15Δ0 ura3Δ0 htb2Δ0 htb1-K123R	Turner et. al, 2002
FY2082	FY2082	MATa ura3Δ0 trp1Δ63 his3Δ200 lys2Δ0 met15Δ0	Martens and Winston, 2002
swi1	YPL016W / FY1852	MATa ura3Δ0 his3Δ200 ade8 met15Δ0 leu2Δ0 swi1Δ::LEU2	Martens and Winston, 2002
swp73/snf12	YNR023W / FY1702	Mata ura3Δ0 his3Δ200 lys2Δ0 leu2Δ0 swp73Δ1::LEU2	Martens and Winston, 2002
YBC76	YBC76	MATα his3Δ200 leu2Δ1 lys2-128γ ura3-53 trp1Δ63	Nourani et al. 2001
yng1	YOR064C	MATa his3Δ200, leu2Δ1, lys2-128γ, ura3-53, trp1Δ63, Δyng1::HisMX6	Nourani et al. 2003
yng2	YHR090C / QY203	MATα his3Δ200, leu2Δ1, lys2-128γ, ura3-53, trp1Δ63, Δyng2::KanR	Nourani et al. 2001
Additional File 4: List of all yeast strains and their sources that were used in this study.
References:
Turner SD, Ricci AR, Petropoulos H, Genereaux J, Skerjanc IS, and Brandl CJ. (2002) Mol. Cell. Biol. 22(12):4011-4019
Martens JA, and Winston F. (2002) Evidence that Swi/Snf directly represses transcription in S. cerevisiae. Genes Dev. 16(17):2231-6
Nourani A, Doyon Y, Utley RT, Allard S, Lane WS, Côté J. (2001) Mol. Cell. Biol. 21(22):7629-40
Nourani A, Howe L, Pray-Grant MG, Workman JL, Grant PA, Côté J.(2003) J. Biol. Chem. 278(21):19171-5
