# Supplementary material for: Requirements for E1A dependent transcription in the yeast Saccharomyces cerevisiae
Source: BMC Mol Biol. 2009 Apr 17;10:32. doi: 10.1186/1471-2199-10-32 (PMC2674444; doi:10.1186/1471-2199-10-32)
Supplement: Additional file 5 — Raw data representing average "Miller units" obtained from performing the experiments described in the Methods. This table lists all the raw data obtained in this study. [file 1471-2199-10-32-S5.xls]

## Sheet: Sheet1
Imitation SWI/SNF
	average	St. Dev
4741/V	0.005865	5.32e-05
4741/82	2.40867	0.0346108
4741/CR3	0.762832	0.0349835
isw1/V	0.00506282	4.87675e-05
isw1/82T	1.86551	0.0745876
isw1/CR3	1.25973	0.16639
ioc3/V	0.00749867	4.65354e-05
ioc3/82T	1.71198	0.174159
ioc3/CR3	1.48724	0.174883
ioc2/V	0.00743	5.78675e-05
ioc2/82T	1.78833	0.213623
ioc2/CR3	1.11278	0.10972
ioc4/V	0.0054736	3.28932e-05
ioc4/82T	2.4883	0.0469811
ioc4/CR3	1.12253	0.0548955
spt4/V	0.0065813	9.47104e-05
spt4/82T	0.0481527	0.00984087
spt4/CR3	0.0304491	0.00602608
BRE1/RAD6 etc...
	average	St. Dev
4741/V	0.0103373	0.000676735
4741/82T	4.8925	0.1566
4741/CR3	2.74357	0.110387
rad6/V	0.027034	0.000209517
rad6/82T	2.84448	0.403371
rad6/CR3	0.288278	0.0210966
rad18/V	0.017034	0.000773438
rad18/82T	3.38086	0.0829382
rad18/CR3	1.50844	0.139276
bre1/V	0.0165793	0.000456821
bre1/82T	3.65983	0.070551
bre1/CR3	0.327643	0.019491
ubr2/V	0.0147898	0.000327874
ubr2/82T	3.01117	0.122164
ubr2/CR3	2.08342	0.0867569
ubc5/V	0.0132649	0.000478925
ubc5/82T	3.69865	0.296445
ubc5/CR3	1.67385	0.230656
ubc8/V	0.0146786	0.000567535
ubc8/82T	3.49856	0.130056
ubc8/CR3	1.87661	0.204215
bur2/V	0.0113725	0.000475629
bur2/82T	3.54056	0.144358
bur2/CR3	1.15117	0.0105203
13026/V	0.00127489	4.38942e-05
13026/1-82	0.160542	0.00379624
13026/CR3	0.16904	0.00759947
K123R/V	0.00121589	7.6328e-05
K123R/1-82	0.151951	0.0118132
K123R/CR3	0.0148993	0.00155148
COMPASS
	average	St. Dev
WT/V	0.00945647	6.87436e-05
WT/82T	1.89461	0.0234304
WT/CR3	0.838258	0.0359264
bre2/V	0.0127876	4.57987e-05
bre2/82T	1.31892	0.0667338
bre2/CR3	0.373099	0.0222933
sdc1/V	0.00996576	8.76465e-05
sdc1/82T	1.856	0.0714503
sdc1/CR3	0.3844	0.0399558
spp1/V	0.0138975	9.75647e-05
spp1/82T	1.80312	0.05276
spp1/CR3	0.327456	0.0132942
swd1/V	0.0115673	4.87655e-05
swd1/82T	1.70763	0.0086232
swd1/CR3	0.27448	0.014285
swd3/V	0.0132653	8.79356e-05
swd3/82T	0.417232	0.0410835
swd3/CR3	0.0631198	0.00778535
shg1/V	0.00998896	7.58688e-05
shg1/82T	1.43025	0.0644067
shg1/CR3	0.440202	0.0411131
dot1/V	0.0107534	5.06535e-05
dot1/82T	1.9828	0.0641006
dot1/CR3	0.493589	0.033138
CSC and SIR
	average	St. Dev
4741/V	0.00876354	7.86547e-05
4741/82T	2.07519	0.0567076
4741/CR3	0.757512	0.0319269
msi1/V	0.0096578	4.79869e-05
msi1/82T	1.8347	0.00697234
msi1/CR3	0.726295	0.0108385
sir1/V	0.00993465	6.87675e-05
sir1/82T	1.27654	0.0209197
sir1/CR3	0.573503	0.01136
sir2/V	0.00445686	3.76537e-05
sir2/82T	1.11033	0.00928239
sir2/CR3	0.620211	0.0117459
sir3/V	0.00747547	8.54698e-05
sir3/82T	1.81723	0.0490507
sir3/CR3	0.370237	0.0104214
sir4/V	0.00698657	4.9755e-05
sir4/82T	1.68093	0.0880234
sir4/CR3	0.500452	0.00552472
INO80/methyl transferases
	average	St. Dev
4741/V	0.0154624	0.000372458
4741/82T	1.38599	0.037048
4741/CR3	0.620999	0.0520433
taf14/V	0.0136474	0.000678458
taf14/82T	0.642136	0.0454717
taf14/CR3	0.07546	0.00828405
hmt1/V	0.0137589	0.000573847
hmt1/82T	0.6934	0.0550504
hmt1/CR3	0.290335	0.0178317
rmt2/V	0.0114574	0.000354294
rmt2/82T	1.44059	0.0528594
rmt2/CR3	0.541702	0.0578433
ies1/V	0.0174789	0.000232042
ies1/82T	1.12922	0.0887044
ies1/CR3	0.380878	0.0505629
arp8/V	0.0103575	0.000347893
arp8/82T	0.734426	0.0330778
arp8/CR3	0.359137	0.01504
nhp10/V	0.0120036	0.000754365
nhp10/82T	1.10166	0.0791302
nhp10/CR3	0.423168	0.031874
ies3/V	0.00997456	0.000284563
ies3/82T	1.53436	0.10183
ies3/CR3	0.180625	0.00432151
MEDIATOR
	average	St. Dev
4741/V	0.0195438	0.000358949
4741/82T	2.22222	0.147841
4741/CR3	0.865911	0.0703368
cse2/V	0.0214851	0.000485078
cse2/82T	0.659198	0.0191394
cse2/CR3	0.939114	0.0197675
gal11/V	0.0183582	0.000398402
gal11/82T	0.238609	0.00859574
gal11/CR3	0.740374	0.0805112
med1/V	0.021141	0.000732865
med1/82T	1.69591	0.0431288
med1/CR3	0.92066	0.0482331
srb5/V	0.0247483	0.000384575
srb5/82T	0.837107	0.0576891
srb5/CR3	0.385045	0.00617142
rox3/V	0.0199936	0.000489579
rox3/82T	0.651824	0.0544092
rox3/CR3	0.537423	0.0488307
pgd1/V	0.0220097	0.000287685
pgd1/82T	0.44351	0.0185681
pgd1/CR3	0.989824	0.0325548
sin4/V	0.0200365	0.000296468
sin4/82T	1.12832	0.0940435
sin4/CR3	1.12829	0.0494912
NUA4/NUA3
	average	St. Dev
4741/V	0.0136785	0.000377897
4741/1-82T	1.63245	0.0406593
4741/CR3	0.586331	0.0173447
eaf1/V	0.0114785	0.000735467
eaf1/1-82T	1.36275	0.0516862
eaf1/CR3	0.400135	0.00998559
FY602/V	0.0113785	0.000366504
FY602/1-82T	0.837167	0.0326338
FY602/CR3	0.506729	0.0254033
yng1/V	0.0117549	0.000376548
yng1/1-82T	1.74866	0.0322844
yng1/CR3	0.417069	0.0427642
YBC76/V	0.0164573	0.000468654
YBC76/1-82T	1.54713	0.0539077
YBC76/CR3	0.343311	0.0131866
yng2/V	0.0140975	0.000390876
yng2/1-82T	1.05455	0.054196
yng2/CR3	0.417167	0.0325547
SAS and RSC
	average	St. Dev
4741/V	0.00504673	4.57329e-05
4741/82T	2.64736	0.0520405
4741/CR3	1.31263	0.0179391
ldb7/V	0.00727528	4.63295e-05
ldb7/82T	3.1795	0.117266
ldb7/CR3	1.55211	0.0194166
npl6/V	0.00613238	5.27787e-05
npl6/82T	2.90715	0.139863
npl6/CR3	1.02302	0.0173701
rsc2/V	0.00534247	3.48932e-05
rsc2/82T	3.34495	0.124115
rsc2/CR3	0.221601	0.0465038
rtt102/V	0.0065813	4.47104e-05
rttt102/82T	4.21916	0.087323
rtt102/CR3	1.76885	0.0559426
sas2/V	0.00548605	3.24767e-05
sas2/82T	3.50573	0.13272
sas2/CR3	1.21874	0.0396777
sas4/V	0.00467345	3.29877e-05
sas4/82T	2.95726	0.0570093
sas4/CR3	1.60983	0.0307781
sas5/V	0.00492892	6.38287e-05
sas5/82T	2.81052	0.157504
sas5/CR3	1.27144	0.0549303
SWI/SNF
	average	St. Dev
4741/V	0.00753624	8.75467e-05
4741/82T	1.67295	0.117908
4741/CR3	0.656456	0.0241918
swi3/V	0.00834627	7.45267e-05
swi3/82T	1.63236	0.0885253
swi3/CR3	0.261265	0.0220167
snf2/V	0.00913255	4.09356e-05
snf2/82T	1.05695	0.0781105
snf2/CR3	0.203744	0.0558498
snf5/V	0.0100036	5.70761e-05
snf5/82T	0.760776	0.133006
snf5/CR3	0.190302	0.026363
snf6/V	0.00967826	7.45639e-05
snf6/82T	0.394492	0.0618734
snf6/CR3	0.159076	0.042499
snf11/V	0.00874537	8.45365e-05
snf11/82T	1.89858	0.117698
snf11/CR3	0.684836	0.0460411
FY2082/V	0.00996783	6.27539e-05
FY2082/82T	0.137195	0.0111879
FY2082/CR3	0.0298138	0.00141389
swi1/V	0.0100347	8.25795e-05
swi1/82T	0.075398	0.0172904
swi1/CR3	0.0136494	0.000475171
swp73/V	0.0111368	3.64593e-05
swp73/82T	0.13107	0.00762616
swp73/CR3	0.0515852	0.00261022
SWR1
	average	St. Dev
4741/V	0.023545	0.0004564
4741/82T	1.66468	0.0951271
4741/CR3	0.599565	0.0146355
swc3/V	0.0199987	0.0007365
swc3/82T	1.28924	0.063874
swc3/CR3	0.319952	0.0471177
swc5/V	0.0200648	0.0008467
swc5/82T	1.33194	0.0581149
swc5/CR3	0.444777	0.0149991
swr1/V	0.0199999	0.0007776
swr1/82T	1.30685	0.10239
swr1/CR3	0.645074	0.0526491
vps72/V	0.0210009	0.000888
vps72/82T	1.77373	0.0807258
vps72/CR3	0.673423	0.0128436
swc7/V	0.0187784	0.0009531
swc7/82T	1.12913	0.0457117
swc7/CR3	0.622279	0.0107991
arp6/V	0.0218887	0.0008075
arp6/82T	1.27847	0.0246268
arp6/CR3	0.564091	0.0460897
yaf9/V	0.0222121	0.00057329
yaf9/82T	0.638191	0.0248012
yaf9/CR3	0.304956	0.017464
vps71/V	0.0199898	0.00073891
vps71/82T	1.0356	0.107482
vps71/CR3	0.361295	0.0412396
SAGA/SLIK/ADA
	average	St. Dev
4741/V	0.0206282	0.000812026
4741/82T	2.92301	0.498545
4741/CR3	1.18867	0.238189
spt3/V	0.0199457	0.00056387
spt3/82T	0.446941	0.089705
spt3/CR3	0.288605	0.0555603
ada3/V	0.0214375	0.000342352
ada3/82T	2.33814	0.449656
ada3/CR3	0.25444	0.0481913
ada2/V	0.0220084	0.000564782
ada2/82T	1.82041	0.391191
ada2/CR3	0.178917	0.0391206
ada1/V	0.0199937	0.000888546
ada1/82T	0.0141755	0.000224552
ada1/CR3	0.0196006	0.000375292
spt20/V	0.0124728	0.00064782
spt20/82T	0.013479	0.000261964
spt20/CR3	0.0254091	0.00527312
sgf11/V	0.0199985	0.000874568
sgf11/82T	3.40073	0.457745
sgf11/CR3	1.29232	0.255187
sgf73/V	0.0194678	0.000776748
sgf73/82T	1.37841	0.453988
sgf73/CR3	0.378284	0.0192722
ubp8/V	0.0189646	0.00067834
ubp8/82T	2.7001	0.414324
ubp8/CR3	0.525065	0.106237
spt8/V	0.0189997	0.000888378
spt8/82T	1.40894	0.195359
spt8/CR3	0.915896	0.173304
spt7/V	0.0187989	0.000786587
spt7/82T	0.0143397	0.000127071
spt7/CR3	0.0519407	0.000831258
gcn5/V	0.020004	0.000698665
gcn5/82T	1.18975	0.304493
gcn5/CR3	0.128659	0.00902616
rtg2/V	0.0200245	0.000867
rtg2/82T	1.82504	0.389471
rtg2/CR3	1.70793	0.340355
ahc1/V	0.0199878	0.0008976
ahc1/82T	2.82986	0.406284
ahc1/CR3	1.63628	0.325323
PAF1
	average	St. Dev
4741/V	0.013782	0.000144358
4741/82T	1.98352	0.0311619
4741/CR3	0.794894	0.039003
leo1/V	0.0117639	0.000105203
leo1/82T	2.2699	0.0331812
leo1/CR3	1.65107	0.0782164
cdc73/V	0.0111119	3.04965e-05
cdc73/82T	1.57261	0.240004
cdc73/CR3	1.6752	0.0683543
rtf1/V	0.0142784	5.1806e-05
rtf1/82T	3.67415	0.205953
rtf1/CR3	1.53232	0.0880628
paf1/V	0.0100342	0.000180523
paf1/82T	1.7619	0.158237
paf1/CR3	0.993018	0.0332663
Additional File 5: Raw data representing average "Miller units" obtained from performing the experiments described in the Methods.
All experiments were performed in triplicate and the standard deviation is indicated. V represents LexA vector control, while 82T and CR3 represent the E1A fragments indicated in Figure 1A.
